# Supplementary material for: Psychodynamic Therapies for the Treatment of Substance Addictions: A PRISMA Meta-Analysis
Source: J Pers Med. 2023 Oct 7;13(10):1469. doi: 10.3390/jpm13101469 (PMC10608724; doi:10.3390/jpm13101469)
Supplement: Supplementary file 1 [file jpm-13-01469-s001.zip]

Archive with 1 entries (1 files):
- jpm-2614929-supplementary.pdf
